# Supplementary material for: Effects of Oscillation Amplitude Variations on QCM Response to Microspheres of Different Sizes
Source: Sensors (Basel). 2023 Jun 18;23(12):5682. doi: 10.3390/s23125682 (PMC10302074; doi:10.3390/s23125682)
Supplement: Supplementary file 1 [file sensors-23-05682-s001.zip]

Archive with 1 entries (1 files):
- sensors-2404004-supplementary.pdf
